# Supplementary material for: Double chamber-like left ventricle
Source: Eur Heart J Case Rep. 2024 Aug 27;8(9):ytae459. doi: 10.1093/ehjcr/ytae459 (PMC11384897; doi:10.1093/ehjcr/ytae459)
Supplement: ytae459_Supplementary_Data [file ytae459_supplementary_data.zip]

Archive with 2 entries (2 files):
- Movie1.mp4
- Movie2.mp4
